# Supplementary material for: HumanMetagenomeDB: a public repository of curated and standardized metadata for human metagenomes
Source: Nucleic Acids Res. 2020 Nov 22;49(D1):D743–50. doi: 10.1093/nar/gkaa1031 (PMC7778935; doi:10.1093/nar/gkaa1031)
Supplement: gkaa1031_Supplemental_Files [file gkaa1031_supplemental_files.zip]

Archive with 8 entries (8 files):
- Kasmanas_HMgDB_NAR_S1_supp_table_word_dictionary.xlsx
- Kasmanas_HMgDB_NAR_S2_supp_table_non_WGS_terms.xlsx
- Kasmanas_HMgDB_NAR_S3_supp_table_synonyms_terms_up.xlsx
- Kasmanas_HMgDB_NAR_S4_supp_table_features_name_hmgdb.xlsx
- Kasmanas_HMgDB_NAR_S5_supp_table_mg_rast_to_sra_names.xlsx
- Kasmanas_HMgDB_NAR_S6_supp_table_mg_rast_material_std_unique.xlsx
- Kasmanas_HMgDB_NAR_Supplementary_figure_S1_300.png
- Kasmanas_HMgDB_NAR_supp_file_S1_r_package_versions.docx
