# Supplementary material for: HumanMetagenomeDB: a public repository of curated and standardized metadata for human metagenomes
Source: Nucleic Acids Res. 2020 Nov 22;49(D1):D743–50. doi: 10.1093/nar/gkaa1031 (PMC7778935; doi:10.1093/nar/gkaa1031)
Supplement: gkaa1031_Supplemental_Files [file gkaa1031_supplemental_files.zip › Kasmanas_HMgDB_NAR_S1_supp_table_word_dictionary.xlsx]

## Sheet: Table S1
Supplementary Table S1. Complete List of words used to filter out non-human metagenomic samples
ocean_terms	water	marine	ocean	sea	atlantic	pacific	hydro	lake	river	coast	gulf	shore	coral	lagoon	beach	pelagic	bay	offshore	plankt	reservoir	sewage	aquifer	seawater	wastewater	permafrost	groundwater	aquatic	aquctic	freshwater
soil_terms	wood	rice	root	forest	air	soil	ground	humus	dirt	earth	humus	sand	mineral	sediment	land	onshore	plant	sugarcane	tundra	plastic	metal	grass	grassland	mud	rainforest	woodland
non_human_animal_terms	insect	birds	elephant	fish	swine	invertebrate	cat	dog	pig	hamster	rabbit	sheep	farm	mouse	taurus	mice	gorilla	gallus	bovine	rat	canis	chicken	rattus	horse
human_terms	human	homo	man	sapiens	baby	child	fetus	infant	infants	hmp	kids	kid	teenagers
