# Supplementary material for: HumanMetagenomeDB: a public repository of curated and standardized metadata for human metagenomes
Source: Nucleic Acids Res. 2020 Nov 22;49(D1):D743–50. doi: 10.1093/nar/gkaa1031 (PMC7778935; doi:10.1093/nar/gkaa1031)
Supplement: gkaa1031_Supplemental_Files [file gkaa1031_supplemental_files.zip › Kasmanas_HMgDB_NAR_S2_supp_table_non_WGS_terms.xlsx]

## Sheet: Table S2
Supplementary Table S2. List of words used to filter out non-WGS metagenomic samples
non_metagenome_terms	molecular data type: 16s rRNA (NGS)	RNA	AMPLICON	PCR	nucleic_acid: rna	V[1-9][-]?\W	1[68]S
