# Supplementary material for: HumanMetagenomeDB: a public repository of curated and standardized metadata for human metagenomes
Source: Nucleic Acids Res. 2020 Nov 22;49(D1):D743–50. doi: 10.1093/nar/gkaa1031 (PMC7778935; doi:10.1093/nar/gkaa1031)
Supplement: gkaa1031_Supplemental_Files [file gkaa1031_supplemental_files.zip › Kasmanas_HMgDB_NAR_S3_supp_table_synonyms_terms_up.xlsx]

## Sheet: Table S3
Supplementary Table S3.1. Attributes chosen to represent different synonyms from SRAdb's "sample_attribute". The other attributes were extracted as used as on their respective original studies.
HMgDB Attribute	Synonyms
sample_latitude, sample_longitude	geographic location (longitude), geographic location (latitude), longitude, latitude, Longitude Start, Latitude Start, Longitude End, Latitude End, geographic location (latitude and longitude), Geographic location (longitude), Geographic location (latitude), Longitude, Latitude, lat_lon (N
sample_country_name	geographic location (country and/or sea), geographic location (country and/or sea,region), geographic location (country and/or sea, region), geographic location, geographic location (region and locality), Geographic location (country, geo_loc, geo_loc_name
sex	sex, host_sex, host sex, gender, GENDER, SEX, DNA sex
age	host_age, age, host age, host_day_of_life, birthyear, AGE, Age class, age_years, birth_year
HMgDB_diagnosis	host_disease, Diagnosis, host disease status, host_phenotype, health_state, disease, dev_stage, disease_stage, host health state, host_disease_stat, DiseaseClass, host_status, disease status, host_health_state foetal_health_stat, maternal_health_stat, other_condtitions_list, Condition, diagnosis, health-state
HMgDB_bmi	body-mass index, host_body_mass_index, bmi, bmi6yr, BMI, body_mass_index
ethnicity	ethnicity, eth, Racial_Identities, Ethnicity, Race, race, race_other, IHMC ethnicity, ihmc_ethnicity
genotype	host_genotype, genotype
host_height	host height, height, host_height, height_cm, height_or_length
smoker	smoker, Tobacco use
host_weight	host total mass, weight, host_tot_mass, tot_mass, host_total_mass
HMgDB_sample_site	env_biome, env_feature, env_material, environment (biome), environment (material), environment (feature), environmental package, analyte type, isolation_source, body site, human gut environmental package, sample_type, isolation source, isolation-source, host_body_product, body product, feature, material, biome, tissue, env_package, human oral environmental package, env_medium, host_tissue_sampled…
host_diet	host_diet, special_diet, diet

## Sheet: Sample Site - Synonyms
Supplementary Table S3.2. List of terms text mined from SRAdb's 'sample_attribute' used as synonyms for the Sample Site attribute. The 'Reference' column indicates the terms extracted from the raw metadata table. The 'Class' column indicates the manually classified meaning of the extracted term.
Reference	Class	Subclass_1	Subclass_2	Subclass_3
human-gut	gut
stool	gut	stool
human gut	gut
feces	gut	stool
human skin	skin
faeces	gut	stool
G_DNA_Supragingival plaque	oral	supragingival
G_DNA_Tongue dorsum	oral	tongue	dorsum
Stool	gut	stool
G_DNA_Stool	gut	stool
G_DNA_Buccal mucosa	oral	bucal	mucosa
gut	gut
G_DNA_Anterior nares	oral	nasal	anterior_nares
human fecal sample	gut	stool
G_DNA_Posterior fornix	vaginal	posterior_fornix
human stools	gut	stool
Human gut stool	gut	stool
intestine environment	gut
G_DNA_R_Retroauricular crease	ear	retroauricular_crease	right
G_DNA_L_Retroauricular crease	ear	retroauricular_crease	left
human gut microbiome	gut
stool sample	gut	stool
human gut microbiota	gut
amylase oral stool microbiome	gut	stool
lower digestive tract	gut	gastrointestinal	lower_digestive_tract
rectum	gut	rectum
stool_1	gut	stool
Sputum	bio_fluid	sputum
saliva	bio_fluid	oral	saliva
Metagenomics of Japanese gut microbiomes	gut
plasma	bio_fluid	plasma
intestine environment \[ENVO	gut
human stool	gut	stool
Stool Swab	gut	stool
stool_2	gut	stool
Faecal sample	gut	stool
human oral	oral
Gut microbiome development along the colorectal adenoma-carcinoma sequence	gut
Saliva	bio_fluid	oral	saliva
faecal sample	gut	stool
Faeces	gut	stool
Human-gut	gut
urine	bio_fluid	urine
digestive tract \(UBERON	gut	gastrointestinal
feces \(UBERON	gut	stool
Feces	gut	stool
ORAL	oral
colon	gut	colon
middle ear	ear	middle
teeth	oral	teeth
Child gut microbiome under antibiotics	gut		infant
Gut	gut
Blood	bio_fluid	blood
dental	oral	teeth
lung	lung
human digestive tract	gut	gastrointestinal
Feces (Healthy Adult)	gut	control
fecal	gut	stool
human_milk	bio_fluid	milk
VAGINA	vaginal
esophagus	esophagus	gastrointestinal
Human subgingival microbiome	oral	subgingival
Human subgingival plaque	oral	subgingival
Saponin-Depleted Sputum	bio_fluid	sputum	saponin_depleted
GUT	gut
sputum	bio_fluid	sputum
human urinary microbiome	bio_fluid	urine
G_DNA_Subgingival plaque	oral	subgingival
blood serum	bio_fluid	blood	serum
bronchoalveolar lavage	lung	bronchoalveolar
Fecal Content	gut	stool
HumanFecal	gut	stool
HumanGut	gut
alveolus of lung	lung	alveolus
G_DNA_Palatine Tonsils	oral	throat	palatine_tonsils
throat swab	oral	throat
vaginal/rectal	vaginal	rectal
bodily secretion	bio_fluid	bodily_secretion
G_DNA_Throat	oral	throat
G_DNA_Attached/Keratinized gingiva	oral	gingiva
stool specimen	gut	stool
gastrointestinal tract	gut	gastrointestinal
Gut microbiome	gut
Feaces	gut	stool
Human gut	gut
Oral	oral
urinary tract	bio_fluid	urine
Bronchoalveolar lavage	lung	bronchoalveolar
gut microbiome	gut
blood	bio_fluid	blood
G_DNA_Mid vagina	vaginal	mid_vagina
G_DNA_Vaginal introitus	vaginal	introitus
Human Vaginal Swab	vaginal
G_DNA_Saliva	bio_fluid	oral	saliva
faecal	gut	stool
VAGINAL	vaginal
left olecranon skin area	skin	olecranon	left
right olecranon skin area	skin	olecranon	right
human feces	gut	stool
Intestinal model	gut	gastrointestinal
bile	gut	bile
guman gut	gut
human common bile duct	gut	bile	duct
Oral cavity	oral
human bone	bone
Human lungs	lung
mouth	oral
Worm-infected human stool	gut	stool	worm_infected
Assembly of 21 fecal samples from infant 19 collected between Feb and Apr 2012	gut	stool	infant
Fecal sample	gut	stool
oral	oral
oral swab	oral
Assembly of 18 fecal samples from infant 3 collected between Nov 2011 and Jan 2012	gut	stool	infant
Assembly of 17 fecal samples from infant 9 collected between Dec 2011 and Jan 2012	gut	stool	infant
Assembly of 18 fecal samples from infant 11 collected between Jan and Mar 2012	gut	stool	infant
skin	skin
Assembly of 14 fecal samples from infant 21 collected in Feb 2012	gut	stool	infant
Assembly of 14 fecal samples from infant 23 collected between Feb and Apr 2012	gut	stool	infant
fecal sample	gut	stool
intestinal biopsy--human	gut	gastrointestinal
left retroauricular crease	ear	retroauricular_crease	left
right retroauricular crease	ear	retroauricular_crease	right
solco retroauricolare dx	ear	retroauricular_crease
solco retroauricolare sx	ear	retroauricular_crease
Vagina	vaginal
vagina	vaginal
serum	bio_fluid	serum
Assembly of 11 fecal samples from infant 14 collected in Jan 2012	gut	stool	infant
Assembly of 11 fecal samples from infant 18 collected in Jan and Feb 2012	gut	stool	infant
Bile	gut	bile
digestive tract environment	gut	gastrointestinal
duodenal	gut	duodenal
fecal swab	gut	stool
feed tube	gut	gastrointestinal	feed_tube
human fecal	gut	stool
oral cavity	oral
Nasopharyngeal	oral	nasal	nasopharyngel
Stool sample	gut	stool
bronchial washing	lung	bronchoalveolar	washing
human oral microbiome	oral
Intestinal epithelium	gut	gastrointestinal	epithelium
Microbiome analysis of stool samples from African Americans with colon polyps	gut	stool
tongue	oral	tongue
urine cvs	bio_fluid	urine
Assembly of 11 fecal samples from infant 4 collected in Nov and Dec 2011	gut	stool	infant
dental calculus	oral	teeth
human intestinal biopsy sample	gut	gastrointestinal
human oral cavity	oral
Malnourished gut microbiome	gut
Serum	bio_fluid	serum
floor of mouth	oral	floor
human tooth	oral	teeth
nasopharyngeal swabs	oral	nasal	nasopharyngel
nose	oral	nasal
feces; sample TS28	gut	stool
nasal swab	oral	nasal
sputum induced	bio_fluid	sputum
abdominal fluid	bio_fluid	abdominal
Assembly of 5 fecal samples from infant 8 collected between Dec 2011 and Jan 2012	gut	stool	infant
cerebrospinal fluid	bio_fluid	cerebrospinal
Fecal	gut	stool
fecal material	gut	stool
lung \(UBERON	lung
Skin biopsy	skin
sputum \(UBERON	bio_fluid	sputum
Intestinal epithelium, Calgary, AB	gut	gastrointestinal	epithelium
mucous membran biopsy from the gut	gut
Plasma	bio_fluid	plasma
throat	oral	throat
Assembly of 3 fecal samples from infant 17 collected in Jan and Feb 2012	gut	stool	infant
CA21aGut	gut
CA21bGut	gut
CA21cGut	gut
CA21dGut	gut
fecal viruses from subject S08	gut	stool	virus_infected
gingiva	oral	gingiva
human elbow	bone	elbow
Left floor of mouth	oral	left_floor
mouth swab	oral
mucosa of vagina	vaginal	mucosa
nare	oral	nasal
Pool of Serum Samples	bio_fluid	serum
retromolar trigone	oral	teeth	retromolar
Right floor of mouth	oral	right_floor
Subgingival plaque	oral	subgingival
tooth	oral	teeth
vaginal	vaginal
"urogenital tract, vaginal"	vaginal		urinary_tract
axilla	skin	axilla
Cystic Fibrosis sputum, Sputum	bio_fluid	sputum	cystic_fibrosis
fecal sample PR157 from 1 month old male Malay infant, caesarean delivered, total formula feeding at 1 month of age, healthy	gut	stool	infant	control
fecal sample PR161 from 1 month old female Malay infant, caesarean delivered, total formula feeding at 1 month of age, eczema by 2 years of age	gut	stool	infant
fecal sample PR176 from 1 month old male Indian infant, caesarean delivered, total formula feeding at 1 month of age, healthy	gut	stool	infant	control
fecal viruses from subject S04	gut	stool	virus_infected
fecal viruses from subject S07	gut	stool	virus_infected
Feces_pt_PtC_28	gut	stool
feces; sample TS29	gut	stool
gluteal crease	skin	gluteal	crease
infant feces	gut	stool	infant
Nasal washings	oral	nasal
retroauricular crease	ear	retroauricular_crease
sputum (induced)	bio_fluid	sputum
Urinary tract	bio_fluid	urine	urinary_tract
bone	bone
bone misc	bone	misc
Bone, muscular tissue, and connective tissue from the spine extension of third thoracic vertebra	bone	vertebra
Distal gut	gut	distal
fecal sample PR128 from 1 month old male Malay infant, vaginal delivered, breastfeeding and formula feeding at 1 month, eczema by 2 years of age	gut	stool	infant
fecal sample PR165 from 1 month old male Malay infant, vaginally delivered, breastfeeding and formula feeding at 1 month of age, healthy	gut	stool	infant	control
fecal sample PR166 from 1 month old female Malay infant, vaginally delivered, breastfeeding and formula feeding at 1 month of age, healthy	gut	stool	infant	control
fecal sample PR170 from 1 month old male Malay infant, vaginal delivered, breastfeeding and formula feeding at 1 month, eczema by 2 years of age	gut	stool	infant
fecal sample PR177 from 1 month old male Malay infant, vaginal delivered, breastfeeding and formula feeding at 1 month, eczema by 2 years of age	gut	stool	infant
fecal viruses from subject S03	gut	stool	virus_infected
fecal viruses from subject S10	gut	stool	virus_infected
fecal viruses from subject S11	gut	stool	virus_infected
Feces_pt_CF_10	gut	stool
Feces_pt_CF_14	gut	stool
Feces_pt_CF_15	gut	stool
Feces_pt_CF_17	gut	stool
Feces_pt_CF_18	gut	stool
Feces_pt_CF_2	gut	stool
Feces_pt_CF_21	gut	stool
Feces_pt_CF_22	gut	stool
Feces_pt_CF_23	gut	stool
Feces_pt_CF_6	gut	stool
Feces_pt_CF_7	gut	stool
Feces_pt_PtC_25	gut	stool
Feces_pt_PtC_26	gut	stool
Feces_pt_PtC_27	gut	stool
Feces_pt_PtC_29	gut	stool
Feces_pt_PtC_30	gut	stool
Feces_pt_PtC_31	gut	stool
Feces_pt_PtC_32	gut	stool
Feces_pt_PtC_33	gut	stool
Feces_pt_PtC_34	gut	stool
Gut Microbiome_199SUBD	gut
Gut Microbiome_882RK	gut
Gut Microbiome_A1	gut
Gut Microbiome_AA6	gut
Gut Microbiome_DB2	gut
Gut Microbiome_IS8	gut
Gut Microbiome_LB1	gut
Gut Microbiome_SAK7	gut
Gut Microbiome_SK5	gut
Human gut microbiome	gut
human hair	skin	hair
Human oral cavity	oral
Human vaginal swabs	vaginal
human-skin	skin
Left lateral tongue	oral	tongue	lateral	left
Left mandibular gingiva	oral	gingiva	mandibular	left
Left retromolar trigone	oral	teeth	retromolar	left
Left ventral tongue	oral	tongue	ventral	left
Lung tissue	lung	tissue
Normal skin of the right arm	skin	right_arm
Plasma -- Human	bio_fluid	plasma
prestool	gut	stool	prestool
Right lateral tongue	oral	tongue	lateral	right
Right mandibular gingiva	oral	gingiva	mandibular	right
Right retromolar trigone	oral	teeth	retromolar	right
Right ventral tongue	oral	tongue	ventral	right
tissue humerus	bone	humerus
tissue l ear	ear	tissue
tissue l great toe	skin	toe
urine cath	bio_fluid	urine	catheter
wound r ear	ear	wound
wound vulva	vaginal	vulva	wound
"airways, nasal"	oral	nasal	airways
"gastrointestinal tract, foregut"	gut	gastrointestinal	foregut
"gastrointestinal tract, gut"	gut	gastrointestinal
"oral cavity, gingival crevices"	oral	gingiva
"oral, gingival crevices"	oral	gingiva
abscess axilla	skin	axilla
aspirate left nose	skin	nasal	aspirate	left
bone head	bone	head
bone r great toe	bone	toe	right
bone sacral	bone	sacral
bone tibia	bone	tibia
cyst gastrointestinal	gut	gastrointestinal
DNA extraction control; no fecal sample added to DNA extraction reagents	gut	control
fecal sample 1 from infant 2	gut	stool	infant
fecal sample 1 from infant 3	gut	stool	infant
fecal sample 1 from infant 5	gut	stool	infant
fecal sample 1 from infant 6	gut	stool	infant
fecal sample 1 from infant 7	gut	stool	infant
fecal sample 1 from infant 9	gut	stool	infant
fecal sample 2 from infant 2	gut	stool	infant
fecal sample 2 from infant 5	gut	stool	infant
fecal sample 2 from infant 6	gut	stool	infant
fecal sample 2 from infant 7	gut	stool	infant
fecal sample 2 from infant 8	gut	stool	infant
fecal sample 3 from infant 2	gut	stool	infant
fecal sample 3 from infant 3	gut	stool	infant
fecal sample 3 from infant 5	gut	stool	infant
fecal sample 3 from infant 6	gut	stool	infant
fecal sample 3 from infant 7	gut	stool	infant
fecal sample 3 from infant 8	gut	stool	infant
fecal sample 4 from infant 3	gut	stool	infant
fecal sample 4 from infant 6	gut	stool	infant
fecal sample 4 from infant 8	gut	stool	infant
fecal sample 5 from infant 1	gut	stool	infant
fecal sample 5 from infant 3	gut	stool	infant
fecal sample 5 from infant 6	gut	stool	infant
fecal sample 5 from infant 8	gut	stool	infant
fecal sample 6 from infant 5	gut	stool	infant
fecal sample 6 from infant 6	gut	stool	infant
fecal sample 7 from infant 5	gut	stool	infant
fecal sample 7 from infant 8	gut	stool	infant
fecal sample 8 from infant 5	gut	stool	infant
fecal sample PR121 from 1 month old male Malay infant, vaginally delivered, breastfeeding and formula feeding at 1 month of age, healthy	gut	stool	infant	control
fecal sample PR192 from 1 month old female Indian infant, vaginally delivered, breastfeeding and formula feeding at 1 month of age, healthy	gut	stool	infant	control
fecal sample PR221 from 1 month old male Chinese infant, caesarean delivered, total formula feeding at 1 month of age, eczema by 2 years of age	gut	stool	infant
fecal viruses from subject S01	gut	stool	virus_infected
fecal viruses from subject S02	gut	stool	virus_infected
fecal viruses from subject S05	gut	stool	virus_infected
Feces_pt_CF_20	gut	stool	virus_infected
Gastrointestinal Microbiome	gut	gastrointestinal
glabella	skin	glabella
Gut_199SUBD	gut
Gut_882RK	gut
Gut_A1	gut
Gut_AA6	gut
Gut_DB2	gut
Gut_IS8	gut
Gut_LB1	gut
Gut_SAK7	gut
Gut_SK5	gut
Human fecal	gut	stool
Human Gut	gut
Human microbiome in gut-related disease	gut
human nasal swab	oral	nasal
human plasma	bio_fluid	plasma
Infant 1 DOL 17 gut	gut	infant	infant
Infant 1 DOL 18 gut	gut	infant	infant
Infant 1 DOL 20 gut	gut	infant	infant
infant 1 DOL 23 gut	gut	infant	infant
Infant 1 DOL 25 gut	gut	infant	infant
Infant 1 DOL 26 gut	gut	infant	infant
Infant 1 DOL 27 gut	gut	infant	infant
Infant 2 DOL 11 gut	gut	infant	infant
Infant 2 DOL 12 skin	skin		infant
Infant 2 DOL 14 oral	oral	infant	infant
Infant 2 DOL 16 gut	gut	infant	infant
Infant 2 DOL 17 gut	gut	infant	infant
Infant 2 DOL 18 gut	gut	infant	infant
Infant 2 DOL 19 gut	gut	infant	infant
Infant 2 DOL 21 gut	gut	infant	infant
Infant 2 DOL 22 gut	gut	infant	infant
Infant 2 DOL 22 skin	skin		infant
Infant 2 DOL 24 gut	gut	infant	infant
Infant 2 DOL 25 gut	gut	infant	infant
Infant 2 DOL 26 gut	gut	infant	infant
Infant 2 DOL 27 gut	gut	infant	infant
Infant 2 DOL 28 gut	gut	infant	infant
Infant 2 DOL 28 oral	oral	infant	infant
infant fecal	gut	stool	infant
Intestine	gut	gastrointestinal
joint fluid	bio_fluid	joint
joint fluid r hip	bio_fluid	joint
nasal	oral	nasal
NCS_008_Stool_maternal3.out_1	gut	stool	maternal
NCS_017_Stool_Infant1.out_1	gut	stool	infant
NCS_018_Stool_maternal3.out_1	gut	stool	maternal
NCS_025_Stool_maternal3.out_1	gut	stool	maternal
NCS_029_Stool_maternal1.out_1	gut	stool	maternal
NCS_040_Stool_maternal3.out_1	gut	stool	maternal
NCS_043_Stool_maternal1.out_1	gut	stool	maternal
NCS_049_Oral_infant3.out_1	oral		infant
NCS_075_Oral_infant3.out_1	oral		infant
oral subgingival plaque	oral	subgingival
Oral Swab	oral
pleural fluid r	bio_fluid	pleural
Skin sample from mummified remains	skin
skin, finger	skin	finger
sputum(induced)	bio_fluid	sputum
supragingival plaque	oral	supragingival
temporal bone	bone	temporal
Tooth	oral	teeth
wound mouth	oral	wound

## Sheet: Diagnoses - Synonyms
Supplementary Table S3.3. List of terms text mined from SRAdb's 'sample_attribute' used as synonyms for the Diagnoses. The 'Reference' column indicates the terms extracted from the raw metadata table. The 'Class' column indicates the manually classified meaning of the extracted term.
Reference	Class	Subclass_1	SubClass_2	SubClass_3
host_disease: Crohn''s disease	crohn
host_disease: V. cholera challenge	V_cholera
host_disease: healthy	control
host disease status: parkinson	parkinson
Diagnosis: Cancer	cancer
host_disease: ulcerative colitis	ulcerative_colitis
Diagnosis: Normal	control
host disease status: control	control
host_disease: ETEC H10407 challenge	ETEC_H10407
host_disease: Ulcerative colitis	ulcerative_colitis
host_disease: plague	plague
host health state: diseased	case
Diagnosis: Small adenoma	cancer		adenoma	small
host_phenotype: diarrhea	diarrhea
host_disease: PWS	Prader-Willi_syndrome
host_disease_stat: CRC (Stage III/IV)	cancer	colorectal	stage_3_or_4
host_disease_stat: Healthy control	control
host_status: healthy	control
gastroinstest_disord: Crohn's disease	crohn
host_disease: OB	OB_disorder
host_disease: urinary tract infection	urinary_tract_infection
host_disease_outcome: Unknown	outcome	NA
study disease: Esophageal Adenocarcinoma	cancer	esophageal	adenocarcinoma
Diagnosis: Large adenoma	cancer		adenoma	large
lung/pulmonary disorder: Asthma	asthma
host_disease: colorectal cancer	cancer	colorectal
health_state: Lung transplant recipient	check	host_characteristic	lung_transplant_recipient
host_disease: type 1 diabetes	diabetes	Type_1
host_disease_stat: cholecystitis	cholecystitis
disease status: moderately severe asthmatics on inhaled corticosteroids	asthma	moderate
host_disease: Pulmonary Fibrosis	fibrosis	lung
host_disease: Cystic Fibrosis	cystic_fibrosis
host_disease: Zika virus disease	zika
disease status: severe asthmatic, on high dose inhaled steroids or oral corticosteroids, patient	asthma	severe
disease status: control non-asthmatic patient	control	asthma
study disease: Crohn Disease	crohn
liver_disord: Fibrosis stage 0	fibrosis	liver	Stage_0
host_disease: none	control
host_disease: Schizophrenia	schizophrenia
health_state: healthy	control
DiseaseClass: Healthy	control
DiseaseClass: Adenoma	cancer		adenoma
host_disease: type 1 diabetes mellitus	diabetes	Type_1	mellitus
liver_disord: Fibrosis stage 1	fibrosis	liver	Stage_1
DiseaseClass: Cancer	cancer
host_disease_stage: Squamous cell carcinoma	cancer		carcinoma	squamous_cell
host_disease: cystic fibrosis	cystic_fibrosis
host_disease: Oral cavity squamous cell carcinoma	cancer	oral	carcinoma	squamous_cell
is tumor: Yes	cancer
study disease: Pouchitis	pouchitis
disease status: mild, steroid-naive atopic asthmatic patient	asthma
host_disease: Prosthetic joint infection	prosthetic_joint_infection
host_disease: periodontitis	periodontis
host health state: healthy	control
host_disease: Colorectal Cancer, Stage I	cancer	colorectal	Stage_1
host_disease: Squamous cell carcinoma	cancer		carcinoma	squamous_cell
host_disease: tularemia	tularemia
host_disease: Pulmonary emphysema	emphysema	lung
disease: Normal	control
DiseaseClass: Negative	control
study disease: Virus Diseases	virus_disease
pulmonary_disord: cystic fibrosis	cystic_fibrosis	lung
disease: Adenoma	cancer		adenoma
health_state: Organ donor	check	host_characteristic	organ_donor
liver_disord: Fibrosis stage 4	fibrosis	liver	Stage_4
host_disease: Cystic fibrosis	cystic_fibrosis
host_disease: Head Trauma	head_trauma
host_disease: Healthy control	control
liver_disord: Fibrosis stage 2	fibrosis	liver	Stage_2
Condition: Poor growth	poor_growth
diagnosis: Cancer	cancer
environment (feature): lung (UBERON:0002048); infection (EFO:0000544); bacterial disease (EFO:0000771)	check
host_disease_outcome: fatal	outcome	fatal
host_disease: Anoxia	anoxia
host_disease: anthrax	anthrax
host_disease: Aseptic joint failure	aseptic_joint_failure
host_disease: Bronchiectasis	bronchiectasis
host_disease: Cerebrovascular/Stroke	stroke
host_disease: Glanders-melioidosis	Glanders-melioidosis
host_disease: INTERSTITIAL LUNG DISEASE	interstitial_lung
host_disease: Meliodosis	meliodosis
host_disease: Multibacillary leprosy	multibacillary_leprosy
gastrointestinal tract disorder: irritable bowel syndrome, diarrhoea subtype	irritable_bowel_syndrome
liver_disord: Fibrosis stage 3	fibrosis	liver	Stage_3
Condition: Good growth	good_growth
Condition: Healthy	control
host_disease: AML	acute_myeloid_leukemia
host_disease: moderate periodontitis	periodontis	moderate
host_disease: Pulmonary fibrosis	fibrosis	lung
histological_diagnosis: Histoplasmosis	histoplasmosis	histological
diagnosis: Small adenoma	cancer		adenoma	small
health_state: Healthy	control
histological_diagnosis: Coccidiomycosis	coccidiomycosis	histological
host_disease: Cholera	cholera
host_disease: Emphysema	emphysema
host_disease: Gastrointestinal Microbiome	check
host_disease: health	control
host_disease: Other	check
host_disease: parasitic disease	parasite
host_disease: prematurity	premature
host_disease: Primary Pulmonary Hypertension	primary_hypertension	lung
host_disease: Smallpox	smallpox
other_condtitions_list: high blood pressure pre-diabetes	high_blood_pressure
dev_stage: Oocysts	oocysts
diagnosis: Normal	control
diet_restrictions_list: no gluten due to Celiac disease	check	diet
disease: Crohn's Disease	crohn
disease: Cryptosporidiosis	cryptosporidiosis
gluten: I was diagnosed with celiac disease	check	host_characteristic
gluten: I was diagnosed with gluten allergy (anti-gluten IgG), but not celiac disease	check	host_characteristic
health-state: Crohn's Disease	crohn
histological_diagnosis: Chromoblastomycosis	Chromoblastomycosis	histological
histological_diagnosis: Mucormycosis	Mucormycosis	histological
histological_diagnosis: Mycetoma / Maduromycosis	Mycetoma_and_Maduromycosis	histological
other_condtitions_list: Crohn_s colitis	crohn
other_condtitions_list: Crohns Disease	crohn
other_condtitions_list: inflammatory back pain	inflammatory_back_pain
other_condtitions_list: malabsorption, __leaky gut__, (systemic and mucosal reactions to most foods except meat and chicken.	malabsorption
other_condtitions_list: Trigeminal neuralgia, GERD	trigeminal_neuralgia
other_condtitions_list: ulcerative procritis	ulcerative_procritis

## Sheet: Ethnicity - Synonyms
Supplementary Table S3.4. List of terms text mined from SRAdb's 'sample_attribute' used as synonyms for the ethnicity attribute. The HMgDB ethnicity value column have the terms used as standard on the HMgDB.
HMgDB ethnicity value	Synonyms
African American	African american
Asian	Asian
Chinese	Chinese
Hispanic	Hispanic, Hispanic or Latino
Indian	Indian
Malay	Malay
Maori	Maori
Non-white	non-caucasian
Not hispanic	Not Hispanic or Latino
White	Caucasian, Eur_P, white
White + Asian	White + Asian
Other	other
