# Supplementary material for: HumanMetagenomeDB: a public repository of curated and standardized metadata for human metagenomes
Source: Nucleic Acids Res. 2020 Nov 22;49(D1):D743–50. doi: 10.1093/nar/gkaa1031 (PMC7778935; doi:10.1093/nar/gkaa1031)
Supplement: gkaa1031_Supplemental_Files [file gkaa1031_supplemental_files.zip › Kasmanas_HMgDB_NAR_S4_supp_table_features_name_hmgdb.xlsx]

## Sheet: Table S4
Supplementary Table S4. Complete list of attributes present in the HumanMetagenomeDB. The 'HMgDB attribute category' column indicates the manually created category of each attribute.
HMgDB Attributes	HMgDB attribute category	HMgDB Definition
project_id	ID	Project ID related to the database of origin (experiment ID for SRA entries and project ID for MG-RAST).
library_id	ID	Metagenomic library ID (run ID for SRA entries and metagenome ID for MG-RAST).
sample_id	ID	Sample ID related to the database of origin (sample ID for SRA and MG-RAST entries).
project_name	ID	Project Name that is indexed to the metagenomic library (Study title for SRA and Project name for MG-RAST).
seq_platform	Sequencing_features	Standardized sequencing platform.
sequence_count	Sequencing_features	Total number of sequences / reads present in the library.
basepairs_count	Sequencing_features	Total number of base pairs (nucleotides) present in the library.
HMgDB_sample_site_1	Sampling_site	Origin of the sample based on the BioPortal BRENDA Tissue Ontology (http://bioportal.bioontology.org/ontologies/BTO/?p=classes&conceptid=root), adapted to the available data. The hierarchy of the sampling site was made as to facilitate sample clustering.
HMgDB_sample_site_2	Sampling_site	Origin of the sample based on the BioPortal BRENDA Tissue Ontology (http://bioportal.bioontology.org/ontologies/BTO/?p=classes&conceptid=root), adapted to the available data. The hierarchy of the sampling site was made as to facilitate sample clustering.
HMgDB_sample_site_3	Sampling_site	Origin of the sample based on the BioPortal BRENDA Tissue Ontology (http://bioportal.bioontology.org/ontologies/BTO/?p=classes&conceptid=root), adapted to the available data. The hierarchy of the sampling site was made as to facilitate sample clustering.
HMgDB_sample_site_4	Sampling_site	Origin of the sample based on the BioPortal BRENDA Tissue Ontology (http://bioportal.bioontology.org/ontologies/BTO/?p=classes&conceptid=root), adapted to the available data. The hierarchy of the sampling site was made as to facilitate sample clustering.
study_disease	Diagnosis	The disease focused on the study of the sample's origin.
HMgDB_control	Diagnosis	Whether or not the sample belongs to a healthy control human host.
HMgDB_diagnosis	Diagnosis	Human host diagnosis derived from the controlled vocabulary defined on BioPortal Human Disease Ontology (http://bioportal.bioontology.org/ontologies/DOID), adapted for the available data.
HMgDB_diagnosis_subclass_1	Diagnosis	Human host diagnosis derived from the controlled vocabulary defined on BioPortal Human Disease Ontology (http://bioportal.bioontology.org/ontologies/DOID), adapted for the available data. The hierarchy was created based on the defined ontology and the definitions used by the project of origin.
HMgDB_diagnosis_subclass_2	Diagnosis	Human host diagnosis derived from the controlled vocabulary defined on BioPortal Human Disease Ontology (http://bioportal.bioontology.org/ontologies/DOID), adapted for the available data. The hierarchy was created based on the defined ontology and the definitions used by the project of origin.
HMgDB_diagnosis_subclass_3	Diagnosis	Human host diagnosis derived from the controlled vocabulary defined on BioPortal Human Disease Ontology (http://bioportal.bioontology.org/ontologies/DOID), adapted for the available data. The hierarchy was created based on the defined ontology and the definitions used by the project of origin.
sex	Host_characteristics	Standardized gender or physical sex of the human host
age	Host_characteristics	Standardized age of the human host at the time of sampling in years
HMgDB_age_class	Host_characteristics	Standardized definition of age period of the human host: Infant (less than 3 years); Child (between 3 and 10 years); Teenager (between 10 and 16 years); Adult (between 16 and 50 years); elder (more than 50 years).
birth_year	Host_characteristics	Birthyear of the human host as present in the available metadata
sample_country_name	Location	Standardized location (country) where the sample was collected.
sample_latitude	Location	Standardized geographic coordinate of latitude in decimal degrees where the sample was collected.
sample_longitude	Location	Standardized geographic coordinate of longitude in decimal degrees where the sample was collected.
HMgDB_bmi	Host_characteristics	Standardized body mass index of the host: calculated as weight (kg)/[height (m)]squared
bmi_class	Host_characteristics	Standardized body mass index category: Underweight (less than 18.5); Normal (between 18.5 and 25); Overweight (between 25 and 30); Obese (more than 30)
host_height	Host_characteristics	Standardized height of the human host in meters
host_weight	Host_characteristics	Standardized weight of the human host in kg
ethnicity	Host_characteristics	ethnicity of the subject
smoked_during_pregnancy	Host_characteristics	Whether or not mothers smoked during pregnancy. Currently this feature is specific to "Probiotics in Pregnancy study" project and we advise to read the study before using the data.
birthweight	Host_characteristics	Birthweight of the human infant host in grams
infant	Host_characteristics	Study specific feature used to identify samples. Belongs to "preterm infant gut metagenomes (NIH Y4 Cohort)" project
occupation	Host_characteristics	Most frequent job performed by subject
family_relationship	Host_characteristics	Human host family relationship. Derived from the MIMS: metagenome/environmental, human-associated; version 5.0 Package
genotype	Host_characteristics	Human host genotype. Derived from the MIMS: metagenome/environmental, human-associated; version 5.0 Package
body_temperature	Host_characteristics	Core body temperature of the human host when sample was collected
pulse	Host_characteristics	Resting pulse of the human host, measured as beats per minute. Derived from the MIMS: metagenome/environmental, human-associated; version 5.0 Package
organ_transplant_recipient	Host_characteristics	Whether or not the host is a organ transplant recipient. Currently this feature is specific to "Viruses in case series of non-melanoma skin tumor" project and we advise to read the study before using the data.
smoker	Host_characteristics	Specification of smoking status
smoking_frequency	Host_characteristics	Human host smoking frequency
gestation_state	Host_characteristics	Specification of the gestation state. Derived from the MIMS: metagenome/environmental, human-associated; version 5.0 Package.
HIV	Host_characteristics	HIV status of subject
allergic_to_i_have_no_food_allergies_that_i_know_of	Host_characteristics	Whether or not the human host has allergies to the specified product. Currently this feature is specific to "American Gut round 20" project and we advise to read the study before using the data.
allergic_to_other	Host_characteristics	Whether or not the human host has allergies to the specified product. Currently this feature is specific to "American Gut round 20" project and we advise to read the study before using the data.
allergic_to_peanuts	Host_characteristics	Whether or not the human host has allergies to the specified product. Currently this feature is specific to "American Gut round 20" project and we advise to read the study before using the data.
allergic_to_shellfish	Host_characteristics	Whether or not the human host has allergies to the specified product. Currently this feature is specific to "American Gut round 20" project and we advise to read the study before using the data.
allergic_to_tree_nuts	Host_characteristics	Whether or not the human host has allergies to the specified product. Currently this feature is specific to "American Gut round 20" project and we advise to read the study before using the data.
allergic_to_unspecified	Host_characteristics	Whether or not the human host has allergies to the specified product. Currently this feature is specific to "American Gut round 20" project and we advise to read the study before using the data.
appendix_removed	Host_characteristics	Whether or not the human host has its appendix removed. Currently this feature is specific to "American Gut round 20" project and we advise to read the study before using the data.
bowel_movement_frequency	Host_characteristics	The frequency of the bowel movement of the human host. Currently this feature is specific to "American Gut round 20" project and we advise to read the study before using the data.
bowel_movement_quality	Host_characteristics	The self diagnosed quality of the human host bowel movement. Currently this feature is specific to "American Gut round 20" project and we advise to read the study before using the data.
exercise_frequency	Host_characteristics	Exercise Frequency of the human host. Currently this feature is specific to "American Gut round 20" project and we advise to read the study before using the data.
flossing_frequency	Host_characteristics	Flossing Frequency of the human host. Currently this feature is specific to "American Gut round 20" project and we advise to read the study before using the data.
dominant_hand	Host_characteristics	Dominant Hand of the human host. Currently this feature is specific to "American Gut round 20" project and we advise to read the study before using the data.
lactose	Host_characteristics	Lactose intolerance of the human host. Currently this feature is specific to "American Gut round 20" project and we advise to read the study before using the data.
education	Host_characteristics	Education of the human host. Currently this feature is specific to "American Gut round 20" project and we advise to read the study before using the data.
nail	Host_characteristics	Currently this feature is specific to "American Gut round 20" project and we advise to read the study before using the data.
non_food_allergies_beestings	Host_characteristics	Whether or not the human host has allergies to the specified product. Currently this feature is specific to "American Gut round 20" project and we advise to read the study before using the data.
non_food_allergies_drug__e_g__penicillin_	Host_characteristics	Whether or not the human host has allergies to the specified product. Currently this feature is specific to "American Gut round 20" project and we advise to read the study before using the data.
non_food_allergies_pet_dander	Host_characteristics	Whether or not the human host has allergies to the specified product. Currently this feature is specific to "American Gut round 20" project and we advise to read the study before using the data.
non_food_allergies_poison_ivy_oak	Host_characteristics	Whether or not the human host has allergies to the specified product. Currently this feature is specific to "American Gut round 20" project and we advise to read the study before using the data.
non_food_allergies_sun	Host_characteristics	Whether or not the human host has allergies to the specified product. Currently this feature is specific to "American Gut round 20" project and we advise to read the study before using the data.
non_food_allergies_unspecified	Host_characteristics	Whether or not the human host has allergies to the specified product. Currently this feature is specific to "American Gut round 20" project and we advise to read the study before using the data.
pregnant	Host_characteristics	Whether or not the human host is pregnant. Currently this feature is specific to "American Gut round 20" project and we advise to read the study before using the data.
pregnant_due_date	Host_characteristics	Currently this feature is specific to "American Gut round 20" project and we advise to read the study before using the data.
seasonal_allergies	Host_characteristics	Whether or not the human host has seasonal allergies. Currently this feature is specific to "American Gut round 20" project and we advise to read the study before using the data.
sleep_duration	Host_characteristics	The average sleep duration of the human host. Currently this feature is specific to "American Gut round 20" project and we advise to read the study before using the data.
restrictions	Host_characteristics	Whether or not the human host has any restrictions. Currently this feature is specific to "American Gut round 20" project and we advise to read the study before using the data.
teethbrushing_frequency	Host_characteristics	Teeth brushing Frequency of the human host. Currently this feature is specific to "American Gut round 20" project and we advise to read the study before using the data.
thyroid_disorder	Diagnosis	Whether or not the human host has any thyroid disorder. Currently this feature is specific to "American Gut round 20" project and we advise to read the study before using the data.
tonsils_removed	Host_characteristics	Whether or not the human host has its tonsils removed. Currently this feature is specific to "American Gut round 20" project and we advise to read the study before using the data.
serotype	Host_characteristics	Currently this feature is specific to "Database for Reference Grade Microbial Sequences (FDA-ARGOS)" project and we advise to read the study before using the data.
Any_smoking_inside_outside_at_birth	Exposure	Whether or not there was smoking during any stage of pregnancy. Currently this feature is specific to "Probiotics in Pregnancy study" project and we advise to read the study before using the data.
Pets_present_before_2_years	Exposure	Whether or not there was pets at any time before 2 years. Currently this feature is specific to "Probiotics in Pregnancy study" project and we advise to read the study before using the data.
Any_pet_at_birth	Exposure	Whether or not there were pets at birth. Currently this feature is specific to "Probiotics in Pregnancy study" project and we advise to read the study before using the data.
Pets_present_at_24_months	Exposure	Currently this feature is specific to "Probiotics in Pregnancy study" project and we advise to read the study before using the data.
relationship	Exposure	The family relationship of the human host.
pet_farm_animal	Exposure	Specification of presence of pets or farm animals in the environment of subject, if yes the animals should be specified; can include multiple animals present. Derived from the MIMS: metagenome/environmental, human-associated; version 5.0 Package.
travel_out_six_month	Exposure	Specification of the countries travelled in the last six months; can include multiple travels. Derived from the MIMS: metagenome/environmental, human-associated; version 5.0 Package.
twin_sibling	Exposure	Specification of twin sibling presence. Derived from the MIMS: metagenome/environmental, human-associated; version 5.0 Package.
weight_loss_3_month	Exposure	Specification of weight loss in the last three months, if yes should be further specified to include amount of weight loss. Derived from the MIMS: metagenome/environmental, human-associated; version 5.0 Package.
last_move	Exposure	The last time the human host has changed its home location. Currently this feature is specific to "American Gut round 20" project and we advise to read the study before using the data.
roommates	Exposure	Whether or not the host has any roommate
rural_urban_status	Exposure	Whether or not the human host lived in a urban or rural environment. Currently this feature is specific to "Urban vs. Rural China Microbiome" project and we advise to read the study before using the data.
cat_contact	Exposure	The type of contact the human host has with a cat. Currently this feature is specific to "American Gut round 20" project and we advise to read the study before using the data.
roommates_in_study	Exposure	Whether or not the human host has roommates in the study. Currently this feature is specific to "American Gut round 20" project and we advise to read the study before using the data.
cat_location	Exposure	The location where the human host has contact with the cat. Currently this feature is specific to "American Gut round 20" project and we advise to read the study before using the data.
cat	Exposure	Whether or not the human host has contact with a cat. Currently this feature is specific to "American Gut round 20" project and we advise to read the study before using the data.
dog_contact	Exposure	The type of contact the human host has with a dog. Currently this feature is specific to "American Gut round 20" project and we advise to read the study before using the data.
dog_location	Exposure	The location where the human host has contact with the dog. Currently this feature is specific to "American Gut round 20" project and we advise to read the study before using the data.
dog	Exposure	Whether or not the human host has contact with a dog. Currently this feature is specific to "American Gut round 20" project and we advise to read the study before using the data.
softener	Exposure	Whether or not the human host uses softener. Currently this feature is specific to "American Gut round 20" project and we advise to read the study before using the data.
pool_frequency	Exposure	The frequency of visits to the pool by the human host. Currently this feature is specific to "American Gut round 20" project and we advise to read the study before using the data.
travel_locations_list	Exposure	A list of locations the human host has visited. Currently this feature is specific to "American Gut round 20" project and we advise to read the study before using the data.
types_of_plants	Exposure	Currently this feature is specific to "American Gut round 20" project and we advise to read the study before using the data.
exercise_location	Exposure	The location where the human host exercise. Currently this feature is specific to "American Gut round 20" project and we advise to read the study before using the data.
last_travel	Exposure	When was the last travel of the human host. Currently this feature is specific to "American Gut round 20" project and we advise to read the study before using the data.
family.relationship	Exposure	Specification relationship of any other subject of the study. Currently this feature is specific to "Follow-up of faecal microbiota in IBS patients" project and we advise to read the study before using the data.
delivery_mode	Exposure	The mode of birth of the infant host.
supplements_misc	Exposure	List of any supplements the human host uses
host_diet	Exposure	Diet type of the human host: Vegetarian; Omnivore; Vegan;
host_last_meal	Exposure	List of items present in the human host last meal.
diet_last_six_month	Exposure	Specification of major diet changes in the last six months, if yes the change should be specified. Derived from the MIMS: metagenome/environmental, human-associated; version 5.0 Package.
lowgrain_diet_type	Exposure	Whether or not the human host has a low grain diet type. Currently this feature is specific to "American Gut round 20" project and we advise to read the study before using the data.
diet_restrictions_list	Exposure	Restriction list of foods for the human host. Currently this feature is specific to "American Gut round 20" project and we advise to read the study before using the data.
diet_type	Exposure	Type of diet of the human host. It is more specific than the Host diet feature.
gluten	Exposure	Celiac disease status and reactions the human host has when eats gluten. Currently this feature is specific to "American Gut round 20" project and we advise to read the study before using the data.
high_fat_red_meat_frequency	Exposure	High fat red meat consume frequency by the human host. Currently this feature is specific to "American Gut round 20" project and we advise to read the study before using the data.
drinking_water_source	Exposure	Drinking Water Source of the human source. Currently this feature is specific to "American Gut round 20" project and we advise to read the study before using the data.
milk_substitute_frequency	Exposure	Milk Substitute Frequency. Currently this feature is specific to "American Gut round 20" project and we advise to read the study before using the data.
dietary_intervention	Exposure	Whether or not the human host went through any dietary innervation.
poultry_frequency	Exposure	Poultry consumption frequency. Currently this feature is specific to "American Gut round 20" project and we advise to read the study before using the data.
frozen_desert_frequency	Exposure	Frozen Desert consumption frequency. Currently this feature is specific to "American Gut round 20" project and we advise to read the study before using the data.
homecooked_meals_frequency	Exposure	Homecooked meals consumption frequency. Currently this feature is specific to "American Gut round 20" project and we advise to read the study before using the data.
meat_eggs_frequency	Exposure	Eggs consumption frequency. Currently this feature is specific to "American Gut round 20" project and we advise to read the study before using the data.
olive_oil	Exposure	Olive oil consumption frequency. Currently this feature is specific to "American Gut round 20" project and we advise to read the study before using the data.
prepared_meals_frequency	Exposure	Prepared meals consumption frequency. Currently, this feature is specific to "American Gut round 20" project and we advise to read the study before using the data.
sugary_sweets_frequency	Exposure	Sugary sweets consumption frequency. Currently, this feature is specific to "American Gut round 20" project and we advise to read the study before using the data.
vegetable_frequency	Exposure	Vegetable consumption frequency. Currently, this feature is specific to "American Gut round 20" project and we advise to read the study before using the data.
ready_to_eat_meals_frequency	Exposure	Ready to eat meals consumption frequency Currently, this feature is specific to "American Gut round 20" project and we advise to read the study before using the data.
red_meat_frequency	Exposure	Red meat consumption frequency. Currently, this feature is specific to "American Gut round 20" project and we advise to read the study before using the data.
fed_as_infant	Exposure	Main source of feeding when infant. For instance: breast milk or formula
fermented_plant_frequency	Exposure	Fermented plant consumption frequency. Currently, this feature is specific to "American Gut round 20" project and we advise to read the study before using the data.
seafood_frequency	Exposure	Seafood consumption frequency. Currently, this feature is specific to "American Gut round 20" project and we advise to read the study before using the data.
fruit_frequency	Exposure	Fruit consumption frequency. Currently, this feature is specific to "American Gut round 20" project and we advise to read the study before using the data.
milk_cheese_frequency	Exposure	Milk based cheese consumption frequency. Currently, this feature is specific to "American Gut round 20" project and we advise to read the study before using the data.
salted_snacks_frequency	Exposure	Salted snacks consumption frequency. Currently, this feature is specific to "American Gut round 20" project and we advise to read the study before using the data.
whole_eggs	Exposure	Whole eggs consumption frequency. Currently, this feature is specific to "American Gut round 20" project and we advise to read the study before using the data.
one_liter_of_water_a_day_frequency	Exposure	Frequency of consumption of one liter of water a day by the human host. Currently, this feature is specific to "American Gut round 20" project and we advise to read the study before using the data.
whole_grain_frequency	Exposure	Whole grain consumption frequency. Currently, this feature is specific to "American Gut round 20" project and we advise to read the study before using the data.
sugar_sweetened_drink_frequency	Exposure	Sugary sweetened drinks consumption frequency. Currently, this feature is specific to "American Gut round 20" project and we advise to read the study before using the data.
amy1cngroup	Exposure	Currently, this feature is specific to "Microbiome metagenome analysis of stool samples from individuals with low and high salivary amylase gene copy numbers" project and we advise to read the study before using the data.
Antibiotics_before_3_months	Exposure	Currently, this feature is specific to "Probiotics in Pregnancy study" project and we advise to read the study before using the data.
Antibiotics_before_6_months	Exposure	Currently, this feature is specific to "Probiotics in Pregnancy study" project and we advise to read the study before using the data.
chem_administration	Exposure	Unified list of chemical exposure by the human host
studygroup	Exposure	Study group of the human host. Depending on the study, the study group should specify whether or not the sample came from a human host under placebo or treatment, for instance.
ihmc_medication_code	Exposure	Can include multiple medication codes. Derived from the MIMS: metagenome/environmental, human-associated; version 5.0 Package.
acne_medication_otc	Exposure	Currently, this feature is specific to "American Gut round 20" project and we advise to read the study before using the data.
drug_usage	Exposure	Any drug used by subject and the frequency of usage; can include multiple drugs used. Derived from the MIMS: metagenome/environmental, human-associated; version 5.0 Package.
antibiotic_select	Exposure	Last time the human host has used a antibiotic. Currently, this feature is specific to "American Gut round 20" project and we advise to read the study before using the data.
antibiotics	Exposure	Whether or not the human host has used antibiotics. This feature should be incorporated by chemical administration in future updates. Currently, this feature is specific to "Gut metagenomes of patients with colorectal cancer" project and we advise to read the study before using the data.
amy1cn	Exposure	Currently, this feature is specific to "Microbiome metagenome analysis of stool samples from individuals with low and high salivary amylase gene copy numbers" project and we advise to read the study before using the data.
amy2cn	Exposure	Currently, this feature is specific to "Microbiome metagenome analysis of stool samples from individuals with low and high salivary amylase gene copy numbers" project and we advise to read the study before using the data.
acne_medication	Exposure	Whether or not the human host is using any acne medication. Currently, this feature is specific to "American Gut round 20" project and we advise to read the study before using the data.
alcohol_types_sour_beers	Exposure	Whether or not the human host drinks alcoholic sour beers. Currently, this feature is specific to "American Gut round 20" project and we advise to read the study before using the data.
treatment	Exposure	Whether or not the human host is under treatment or placebo treatment.
antibiotic_condition	Exposure	Currently, this feature is specific to "American Gut round 20" project and we advise to read the study before using the data.
antibiotic_med	Exposure	Name of the antibiotics under use. Currently, this feature is specific to "American Gut round 20" project and we advise to read the study before using the data.
contraceptive	Exposure	Whether or not the human host is using any contraceptive. Currently, this feature is specific to "American Gut round 20" project and we advise to read the study before using the data.
breastmilk_formula_ensure	Exposure	Whether or not the human host was ensured with breast milk formula. Currently, this feature is specific to "American Gut round 20" project and we advise to read the study before using the data.
alcohol_types_unspecified	Exposure	Whether or not the human host drinks types of alcohol unspecified in the study. Currently, this feature is specific to "American Gut round 20" project and we advise to read the study before using the data.
alcohol_types_white_wine	Exposure	Whether or not the human host drinks white wine. Currently, this feature is specific to "American Gut round 20" project and we advise to read the study before using the data.
other_supplement_frequency	Exposure	Whether or not the human host uses other types of supplements. Currently, this feature is specific to "American Gut round 20" project and we advise to read the study before using the data.
vitamin_d_supplement_frequency	Exposure	Currently, this feature is specific to "American Gut round 20" project and we advise to read the study before using the data.
multivitamin	Exposure	Whether or not the human host uses any multivitamin. Currently, this feature is specific to "American Gut round 20" project and we advise to read the study before using the data.
supplements_misc.1	Exposure	A list of any other supplements the human host uses. Currently, this feature is specific to "American Gut round 20" project and we advise to read the study before using the data.
alcohol_types_beer_cider	Exposure	Whether or not the human host drinks alcoholic beer cider. Currently, this feature is specific to "American Gut round 20" project and we advise to read the study before using the data.
conditions_medication	Exposure	Whether or not the user was using any condition medication. Currently, this feature is specific to "American Gut round 20" project and we advise to read the study before using the data.
cosmetics_frequency	Exposure	Cosmetics frequency of use by the human host. Currently, this feature is specific to "American Gut round 20" project and we advise to read the study before using the data.
flu_vaccine_date	Exposure	How long since the last time the human host has taken a flu vaccine. Currently, this feature is specific to "American Gut round 20" project and we advise to read the study before using the data.
Alcohol_use	Exposure	Whether or not the human host makes use of alcohol. Currently, this feature is specific to "American Gut round 20" project and we advise to read the study before using the data.
alcohol_types_red_wine	Exposure	Whether or not the human host drinks red wine. Currently, this feature is specific to "American Gut round 20" project and we advise to read the study before using the data.
alcohol_types_spirits_hard_alcohol	Exposure	Whether or not the human host drinks hard alcohol. Currently, this feature is specific to "American Gut round 20" project and we advise to read the study before using the data.
consume_animal_products_abx	Exposure	Currently, this feature is specific to "American Gut round 20" project and we advise to read the study before using the data.
deodorant_use	Exposure	Whether or not the human host uses deodorant. Currently, this feature is specific to "American Gut round 20" project and we advise to read the study before using the data.
medication_list	Exposure	A list of medications used by the human host. Currently, this feature is specific to "American Gut round 20" project and we advise to read the study before using the data.
vitamin_b_supplement_frequency	Exposure	Frequency of consumption of vitamin b supplements. Currently, this feature is specific to "American Gut round 20" project and we advise to read the study before using the data.
probiotic_frequency	Exposure	Probiotic consumption frequency. Currently, this feature is specific to "American Gut round 20" project and we advise to read the study before using the data.
alcohol_frequency	Exposure	Alcohol consumption frequency. Currently, this feature is specific to "American Gut round 20" project and we advise to read the study before using the data.
Pre_treatment	Exposure	Currently, this feature is specific to "Choice of method for purification of bacterial DNA from faecal material influences community structure as detected by next generation sequencing" project and we advise to read the study before using the data.
protein_intake	Exposure	Currently, this feature is specific to "Mongolian Metagenome" project and we advise to read the study before using the data.
eczema_by_2_years	Diagnosis	Currently, this feature is specific to "Infant faecal microbiome related to eczema" and "Probiotics in Pregnancy study" project and we advise to read the study before using the data.
eczema_since_2_years	Diagnosis	Currently, this feature is specific to "Probiotics in Pregnancy study" project and we advise to read the study before using the data.
eczema_at_6_years	Diagnosis	Currently, this feature is specific to "Probiotics in Pregnancy study" project and we advise to read the study before using the data.
gastrointestinal_disorder	Diagnosis	A list of the gastrointestinal disorder of the human host
eczema_ever_by_6_years	Diagnosis	Currently, this feature is specific to "Probiotics in Pregnancy study" project and we advise to read the study before using the data.
is_tumor	Diagnosis	Currently, this feature is specific to "Foregut microbiome in development of oesophageal adenocarcinoma" and "The Role of the Gut Microbiota in Ulcerative Colitis; functional gene metagenomics" projects and we advise to read the study before using the data.
kidney_disease	Diagnosis	Whether or not the human host was diagnosed with a kidney disease. Currently, this feature is specific to "American Gut round 20" project and we advise to read the study before using the data.
cardiovascular_disease	Diagnosis	Whether or not the human host was diagnosed with cardiovascular disease. Currently, this feature is specific to "American Gut round 20" project and we advise to read the study before using the data.
lung_disease	Diagnosis	Whether or not the human host was diagnosed with a lung disease. Currently, this feature is specific to "American Gut round 20" project and we advise to read the study before using the data.
blood_blood_disord	Diagnosis	History of blood disorders; can include multiple disorders. Derived from the MIMS: metagenome/environmental, human-associated; version 5.0 Package.
kidney_disord	Diagnosis	History of kidney disorders; can include multiple disorders. Derived from the MIMS: metagenome/environmental, human-associated; version 5.0 Package.
nose_throat_disord	Diagnosis	History of Nose Throat disorders; can include multiple disorders. Derived from the MIMS: metagenome/environmental, human-associated; version 5.0 Package.
pulmonary_disord	Diagnosis	History of Pulmonary disorders; can include multiple disorders. Derived from the MIMS: metagenome/environmental, human-associated; version 5.0 Package.
urogenit_tract_disor	Diagnosis	History of Liver disorders; can include multiple disorders.
liver_disorder	Diagnosis	History of Urogenital tract disorders; can include multiple disorders. Derived from the MIMS: metagenome/environmental, human-associated; version 5.0 Package.
alzheimers	Diagnosis	Whether or not the human host was diagnosed with Alzheimer's. Currently, this feature is specific to "American Gut round 20" project and we advise to read the study before using the data.
diabetes	Diagnosis	Whether or not the human host was diagnosed with diabetes. Currently, this feature is specific to "American Gut round 20" project and we advise to read the study before using the data.
epilepsy_or_seizure_disorder	Diagnosis	Whether or not the human host was diagnosed with Epilepsy or seizure disorder. Currently, this feature is specific to "American Gut round 20" project and we advise to read the study before using the data.
add_adhd	Diagnosis	Whether or not the human host was diagnosed with add. Currently, this feature is specific to "American Gut round 20" project and we advise to read the study before using the data.
asd	Diagnosis	Whether or not the human host was diagnosed with asd. Currently, this feature is specific to "American Gut round 20" project and we advise to read the study before using the data.
autoimmune	Diagnosis	Whether or not the human host was diagnosed with autoimmune. Currently, this feature is specific to "American Gut round 20" project and we advise to read the study before using the data.
sibo	Diagnosis	Whether or not the human host was diagnosed with sibo. Currently, this feature is specific to "American Gut round 20" project and we advise to read the study before using the data.
depression_bipolar_schizophrenia	Diagnosis	Whether or not the human host was diagnosed with depression, bipolar and/or Schizophrenia. Currently, this feature is specific to "American Gut round 20" project and we advise to read the study before using the data.
fungal_overgrowth	Diagnosis	Whether or not the human host was diagnosed with fungal Overgrowth. Currently, this feature is specific to "American Gut round 20" project and we advise to read the study before using the data.
ibs	Diagnosis	Whether or not the human host was diagnosed with ibs. Currently, this feature is specific to "American Gut round 20" project and we advise to read the study before using the data.
ibd	Diagnosis	Whether or not the human host was diagnosed with ibd. Currently, this feature is specific to "American Gut round 20" project and we advise to read the study before using the data.
skin_condition	Diagnosis	Whether or not the human host was diagnosed with skin condition. Currently, this feature is specific to "American Gut round 20" project and we advise to read the study before using the data.
quality_above_30_SRA	Sequencing_features	Percentage of sequences in the dataset with PHRED score above 30 (only SRA)
Q30_SRA	Sequencing_features	Mean of PHRED quality score of the sequences in the dataset (only SRA)
creation_date	Sequencing_features	Date when the project was created.
update_date	Sequencing_features	Date of the last update of the sample metadata
source_database	ID	Database where the metagenomic library is deposited.
drisee_score_raw_MGRAST	Sequencing_features	DRISEE quality score of the dataset (only MG-RAST)
