# Supplementary material for: HumanMetagenomeDB: a public repository of curated and standardized metadata for human metagenomes
Source: Nucleic Acids Res. 2020 Nov 22;49(D1):D743–50. doi: 10.1093/nar/gkaa1031 (PMC7778935; doi:10.1093/nar/gkaa1031)
Supplement: gkaa1031_Supplemental_Files [file gkaa1031_supplemental_files.zip › Kasmanas_HMgDB_NAR_S5_supp_table_mg_rast_to_sra_names.xlsx]

## Sheet: Table S5
Supplementary Table S5. Collection of equivalent and comparable attributes present in Sequence Nucelotide Archive (SRA), MG-RAST and HumanMetagenomeDB (HMgDB). The "Origin" column indicates from where the original metadata was retrieved.
SRA Attributes	Origin	MG-RAST Attributes	Origin	HMgDB Attributes	HMgDB Definition
experiment_accession	SRAdb	project_id	MG-RAST API	project_id	Project ID related to the database of origin (experiment ID for SRA entries and project ID for MG-RAST).
run_accession	SRAdb	metagenome_id	MG-RAST API	library_id	Metagenomic library ID (run ID for SRA entries and metagenome ID for MG-RAST).
sample_accession	SRAdb	sample_id	MG-RAST API	sample_id	Sample ID related to the database of origin (sample ID for SRA and MG-RAST entries).
study_title	SRAdb	project_name	MG-RAST API	project_name	Project Name that is indexed to the metagenomic library (Study title for SRA and Project name for MG-RAST).
platform	SRAdb	seq_meth	MG-RAST API	seq_platform	Standardized sequencing platform.
spots	SRAdb	sequence_count_raw	MG-RAST API	sequence_count	Total number of sequences / reads present in the library.
bases	SRAdb	bp_count_raw	MG-RAST API	basepairs_count	Total number of base pairs (nucleotides) present in the library.
std_lat	SRAdb "sample_attribute"	latitude	MG-RAST API	sample_latitude	Standardized geographic coordinate of latitude in decimal degrees where the sample was collected.
std_lon	SRAdb "sample_attribute"	longitude	MG-RAST API	sample_longitude	Standardized geographic coordinate of longitude in decimal degrees where the sample was collected.
country_name	SRAdb "sample_attribute"	country	MG-RAST API	sample_country_name	Standardized location (country) where the sample was collected.
-		drisee_score_raw	MG-RAST API	drisee_score_raw_MGRAST	DRISEE quality score of the dataset (only MG-RAST)
