# Supplementary material for: HumanMetagenomeDB: a public repository of curated and standardized metadata for human metagenomes
Source: Nucleic Acids Res. 2020 Nov 22;49(D1):D743–50. doi: 10.1093/nar/gkaa1031 (PMC7778935; doi:10.1093/nar/gkaa1031)
Supplement: gkaa1031_Supplemental_Files [file gkaa1031_supplemental_files.zip › Kasmanas_HMgDB_NAR_S6_supp_table_mg_rast_material_std_unique.xlsx]

## Sheet: Table S6
Supplementary Table S6. Terms used to standardized the MG-RAST Sample Site information to make it equivalent to the SRA metadata standardization. The 'material_original', 'env_package_type', and 'metagenome_taxonomy' columns were extracted from the original MG-RAST metadata table, and used for standardization. The 'Class' column is the manually classified standard Sample site.
material_original	env_package_type	metagenome_taxonomy	Class	Subclass_1	Subclass_2
animal-associated habitat	human-associated	human lung	lung
animal-associated habitat	human-gut	NA	gut
animal-associated habitat	human-oral	NA	oral
human-associated habitat	human-associated	NA	NA
NA	human-gut	NA	gut
feces	human-gut	NA	gut	stool
mucus	human-vaginal	NA	vaginal	mucus
mucus	human-oral	NA	oral	mucus
organic material	human-skin	NA	skin
saliva	human-oral	NA	bio_fluid	oral	saliva
human-associated habitat	human-oral	NA	oral
organic material	human-associated	NA	NA
Biological product	human-associated	NA	NA
biological product	human-gut	NA	gut
blood	human-associated	NA	bio_fluid	blood
biological product	human-skin	NA	skin
urine	human-associated	NA	bio_fluid	urine
excreta	human-gut	NA	gut	stool
organic material	human-gut	NA	gut
biofilm material	human-oral	NA	oral	biofilm
saliva	human-associated	NA	bio_fluid	oral	saliva
organic material	human-oral	NA	oral
animal manure	human-gut	NA	gut	stool
synovial fluid	human-associated	NA	bio_fluid	synovial_fluid
mucus	human-associated	NA	bio_fluid	mucus
